# Supplementary material for: Quantification of Total Phenols and Antioxidants in Coffee Samples of Different Origins and Evaluation of the Effect of Degree of Roasting on Their Levels
Source: Molecules. 2022 Feb 28;27(5):1591. doi: 10.3390/molecules27051591 (PMC8912094; doi:10.3390/molecules27051591)
Supplement: Supplementary file 1 [file molecules-27-01591-s001.zip]

Archive with 1 entries (1 files):
- molecules-1561451-supplementary.pdf
